# Supplementary material for: Asymmetric impact of exchange rate on trade balance in Ethiopia: Evidence from a non-linear autoregressive distributed lag model (NARDL) approach
Source: PLoS One. 2024 Dec 5;19(12):e0311675. doi: 10.1371/journal.pone.0311675 (PMC11620385; doi:10.1371/journal.pone.0311675)
Supplement: S1 Dataset — (XLSX) [file pone.0311675.s001.xlsx]

## Sheet: Raw data
						Raw data used in study analysis.
Time	General government total expenditure measured in national currency (billion birr)	Gross domestic product per capita of Ethiopia, constant prices, Purchasing power parity; 2017 international dollar	real exchange rate of Ethiopia calculated as nominal exchange rate times ratio of home price index per trading partners (foreign ) price index	nominal exchange rate of Ethiopia (US$/ETB) or 1US $=units of Ethiopian birr	consumer price index of Ethiopia	consumer price index of USA	consumer price index of China	consumer price index of Saudi Arabia	consumer price index of UK	consumer price index of the Netherlands	consumer price index of Germany	Consumer price index of the United Arab Emirates	Real GDP of USA	Real GDP of China	Real GDP of United Kingdom	Real GDP of Saudi Arabia	Real GDP of the Netherlands	Real GDP of the United Arab Emirates	Real GDP of Germany	Trade balance of Ethiopia which is equal to ratio of volume of export index per volume of import index
1992	4.205	604.155	1.38166	2.8025	29.8466	64.3491	44.5396	73.1023	68.6702	68.6919	73.7561	70.4272	1.0119e+13	1.28222e+12	1.755e+12	1.0119e+13	4.84555e+11	4.31441e+11	2.50912e+12	1.29611
1993	5.219	662.211	2.45873	5	30.9041	66.2484	51.0468	73.8741	70.4272	70.467	77.0564	71.99	1.03974e+13	1.46024e+12	1.7987e+12	1.03974e+13	4.90648e+11	4.00036e+11	2.48461e+12	1.91241
1994	7.094	663.286	2.75067	5.465	33.2509	67.9758	63.4292	74.291	71.99	72.4411	79.1316	73.9319	1.08163e+13	1.65061e+12	1.86788e+12	1.08163e+13	5.05177e+11	3.83343e+11	2.54404e+12	2.55809
1995	8.372	682.232	3.23928	6.15833	36.5834	69.8828	74.0798	77.9078	73.9319	73.8343	80.4817	76.0403	11106673921000	1.83142e+12	1.91517e+12	11106673921000	5.20918e+11	4.03336e+11	2.58333e+12	1.96507
1996	10.194	751.849	2.95043	6.35168	33.4795	71.9312	80.2382	78.8598	76.0403	75.2736	81.6485	77.7141	1.15257e+13	2.01314e+12	1.96462e+12	1.15257e+13	5.39144e+11	3.98915e+11	2.60414e+12	2.08612
1997	10.017	751.469	3.12224	6.70934	34.2815	73.6128	82.474	78.9049	77.7141	76.8613	83.2319	79.1289	1.20383e+13	2.19909e+12	2.06137e+12	1.20383e+13	5.62484e+11	3.93741e+11	2.65081e+12	3.33869
1998	11.328	700.455	3.28064	7.11591	34.5882	74.7554	81.8363	78.612	79.1289	78.3672	83.9903	80.516	1.2578e+13	2.37163e+12	2.13175e+12	1.2578e+13	5.88717e+11	3.90868e+11	2.7042e+12	1.98109
1999	15.454	724.709	3.91296	7.94225	37.335	76.3911	80.6894	77.5635	80.516	80.0577	84.482	81.4685	1.31802e+13	2.55333e+12	2.19712e+12	1.31802e+13	6.18354e+11	3.70275e+11	2.75523e+12	1.954
2000	17.184	775.02	4.01237	8.21726	37.5823	78.9707	80.97	76.6909	81.4685	81.9475	85.6988	82.7168	13717679619000	2.77011e+12	2.29201e+12	13717679619000	6.44298e+11	3.46743e+11	2.83548e+12	3.09724
2001	15.382	808.127	3.72014	8.45749	34.4864	81.2026	81.5523	75.8312	82.7168	85.3531	87.3989	83.9745	1.38488e+13	3.00102e+12	2.35111e+12	1.38488e+13	6.5929e+11	3.32876e+11	2.88316e+12	2.19329
2002	16.679	798.888	3.73277	8.56775	34.7192	82.4905	80.9554	76.0187	83.9745	88.1591	88.6407	85.1304	1.40842e+13	3.27512e+12	2.39324e+12	1.40842e+13	6.60723e+11	3.16857e+11	2.87745e+12	2.57323
2003	20.009	736.923	4.18161	8.59968	39.4667	84.3631	81.8682	76.484	85.1304	90.0034	89.5575	86.314	1.4478e+13	3.60388e+12	2.46855e+12	1.4478e+13	6.61751e+11	3.1118e+11	2.85731e+12	1.50908
2004	20.236	802.283	4.24673	8.63558	40.7799	86.6217	84.9994	76.8783	86.314	91.1407	91.0493	88.1173	1.50351e+13	3.96837e+12	2.52845e+12	1.50351e+13	6.74886e+11	2.92969e+11	2.89088e+12	1.84501
2005	24.572	880.479	4.58847	8.66644	44.8456	89.5605	86.5093	77.2468	88.1173	92.6793	92.4577	90.2811	1.55588e+13	4.42054e+12	2.5977e+12	1.55588e+13	6.88727e+11	2.88347e+11	2.91203e+12	1.62446
2006	29.276	956.855	5.04775	8.69862	50.3614	92.4497	87.9362	78.9532	90.2811	93.7001	93.9162	92.4357	1.59921e+13	4.98288e+12	2.65968e+12	1.59921e+13	7.12564e+11	3.04301e+11	3.02317e+12	1.46575
2007	35.563	1042.65	5.90842	8.96595	59.0439	95.087	92.1719	82.2438	92.4357	95.2123	96.0747	95.6908	1.63125e+13	5.69199e+12	2.72938e+12	1.63125e+13	7.39448e+11	2.94889e+11	3.11315e+12	1.51776
2008	46.915	1141.17	8.6921	9.59974	85.2339	98.7375	97.6333	90.3614	95.6908	97.5798	98.5999	97.6052	1.63311e+13	6.2413e+12	2.72322e+12	1.63311e+13	7.55497e+11	2.85788e+11	3.14304e+12	1.33411
2009	57.774	1235.52	11.3046	11.7776	92.4648	98.3864	96.9224	94.9312	97.568	98.7408	98.9082	99.1297	1.59103e+13	6.8279e+12	2.59754e+12	1.59103e+13	7.27793e+11	2.60192e+11	2.96408e+12	1.36357
2010	71.335	1344.97	14.4096	14.4096	100	100	100	100	100	100	100	100	1.63391e+13	7.55411e+12	2.65569e+12	1.63391e+13	7.37566e+11	2.48144e+11	3.08797e+12	1.61051
2011	93.889	1474.7	21.5409	16.8992	133.25	103.157	105.554	105.826	103.856	102.341	102.075	100.877	1.65947e+13	8.27559e+12	2.6861e+12	1.65947e+13	7.49007e+11	2.26479e+11	3.20918e+12	1.79827
2012	124.417	1577.76	26.9567	17.7048	164.698	105.292	108.319	108.859	106.529	104.854	104.125	101.545	1.69746e+13	8.92636e+12	2.72674e+12	1.69746e+13	7.41289e+11	2.08159e+11	3.22261e+12	1.41232
2013	153.929	1706.65	29.4601	18.6266	176.991	106.834	111.158	112.705	108.97	107.483	105.692	102.664	17334068403000	9.6196e+12	2.77561e+12	17334068403000	7.40324e+11	2.03214e+11	3.23671e+12	1.54816
2014	185.472	1852.79	32.3557	19.5858	189.185	108.567	113.294	115.225	110.551	108.532	106.651	105.072	17771549056000	1.03339e+13	2.86432e+12	17771549056000	7.50862e+11	2.0041e+11	3.30823e+12	1.20025
2015	224.881	2013.26	36.7365	20.5768	207.288	108.696	114.922	116.615	110.958	109.183	107.199	109.349	18295019000000	1.10616e+13	2.92791e+12	18295019000000	7.65573e+11	1.8079e+11	3.35759e+12	1
2016	280.893	2140.08	40.6197	21.7315	221.028	110.067	117.221	119.028	112.077	109.529	107.726	111.117	18627887993000	1.18192e+13	2.98416e+12	18627887993000	7.82352e+11	1.75691e+11	3.43246e+12	0.921952
2017	329.658	2321.44	48.5666	23.8661	244.649	112.412	119.088	118.03	114.944	111.042	109.352	113.303	19085691123000	1.26403e+13	3.06339e+12	19085691123000	8.05125e+11	1.75179e+11	3.52446e+12	1.08339
2018	354.205	2460.88	61.9998	27.4294	278.491	115.157	121.559	120.931	117.579	112.934	111.247	116.78	19651869118000	1.34934e+13	3.10639e+12	19651869118000	8.24134e+11	1.61918e+11	3.55904e+12	1.10445
2019	413.105	2641.01	74.7544	29.0697	322.52	117.244	125.083	118.4	119.623	115.908	112.855	114.525	20136688111000	1.42964e+13	3.15739e+12	20136688111000	8.4025e+11	1.53044e+11	3.59732e+12	1.17495
2020	488.243	2756.87	105.329	34.9272	388.173	118.691	128.109	122.479	120.806	117.383	113.018	112.143	19690968695000	1.46164e+13	2.83029e+12	19690968695000	8.07598e+11	1.4345e+11	3.45966e+12	1.44357
2021	599.007	2855.35	162.247	43.7338	492.357	124.266	129.366	126.231	123.849	120.524	116.484	112.128	20833085468000	1.58513e+13	3.07581e+12	20833085468000	8.57603e+11	1.34195e+11	3.56911e+12	1.35444
2022	715.741	2918.29	242.406	51.7562	659.216	134.211	131.919	129.354	133.66	132.578	124.49	117.541	21236308982000	1.63251e+13	3.20946e+12	21236308982000	8.94728e+11	1.32524e+11	3.63358e+12	1.36297

## Sheet: Descreption
		Consumer Price Index desception
Code	License Type	Indicator Name	Long definition	Source	Topic	Periodicity	Base Period	Statistical concept and methodology	Development relevance	Limitations and exceptions	License URL
FP.CPI.TOTL	CC BY-4.0	Consumer price index (2010 = 100)	Consumer price index reflects changes in the cost to the average consumer of acquiring a basket of goods and services that may be fixed or changed at specified intervals, such as yearly. The Laspeyres formula is generally used. Data are period averages.	International Monetary Fund, International Financial Statistics and data files.	Financial Sector: Exchange rates & prices	Annual	2010	Consumer price indexes are constructed explicitly, using surveys of the cost of a defined basket of consumer goods and services.	A general and continuing increase in an economy’s price level is called inflation. The increase in the average prices of goods and services in the economy should be distinguished from a change in the relative prices of individual goods and services. Generally accompanying an overall increase in the price level is a change in the structure of relative prices, but it is only the average increase, n…	Consumer price indexes should be interpreted with caution. The definition of a household, the basket of goods, and the geographic (urban or rural) and income group coverage of consumer price surveys can vary widely by country. In addition, weights are derived from household expenditure surveys, which, for budgetary reasons, tend to be conducted infrequently in developing countries, impairing comp…	https://datacatalog.worldbank.org/public-licenses#cc-by
		Real GDP Data Descreption
Code	License Type	Indicator Name	Long definition	Source	Topic	Periodicity	Base Period	Aggregation method	Statistical concept and methodology	Development relevance	Limitations and exceptions	License URL
NY.GDP.MKTP.KD	CC BY-4.0	GDP (constant 2015 US$)	GDP at purchaser's prices is the sum of gross value added by all resident producers in the economy plus any product taxes and minus any subsidies not included in the value of the products. It is calculated without making deductions for depreciation of fabricated assets or for depletion and degradation of natural resources. Data are in constant 2015 prices, expressed in U.S. dollars. Dollar figure…	World Bank national accounts data, and OECD National Accounts data files.	Economic Policy & Debt: National accounts: US$ at constant 2015 prices: Aggregate indicators	Annual	2015	Gap-filled total	Gross domestic product (GDP) represents the sum of value added by all its producers. Value added is the value of the gross output of producers less the value of intermediate goods and services consumed in production, before accounting for consumption of fixed capital in production. The United Nations System of National Accounts calls for value added to be valued at either basic prices (excluding …	An economy's growth is measured by the change in the volume of its output or in the real incomes of its residents. The 2008 United Nations System of National Accounts (2008 SNA) offers three plausible indicators for calculating growth: the volume of gross domestic product (GDP), real gross domestic income, and real gross national income. The volume of GDP is the sum of value added, measured at co…	Each industry's contribution to growth in the economy's output is measured by growth in the industry's value added. In principle, value added in constant prices can be estimated by measuring the quantity of goods and services produced in a period, valuing them at an agreed set of base year prices, and subtracting the cost of intermediate inputs, also in constant prices. This double-deflation meth…	https://datacatalog.worldbank.org/public-licenses#cc-by
